# Supplementary material for: The Quality of Meat Derived from Turkey Females Reared Under Extensive Conditions
Source: Foods. 2026 Jan 6;15(2):195. doi: 10.3390/foods15020195 (PMC12840003; doi:10.3390/foods15020195)
Supplement: Supplementary file 1 [file foods-15-00195-s001.zip]

Archive with 1 entries (1 files):
- foods-4012648-supplementary.pdf
